# Supplementary material for: Characterizing Interhospital Variability in Neurosurgical Interventions for Patients with Mild Traumatic Brain Injury and Intracranial Hemorrhage
Source: Neurotrauma Rep. 2023 Mar 17;4(1):149–58. doi: 10.1089/neur.2022.0078 (PMC10024575; doi:10.1089/neur.2022.0078)
Supplement: Supplemental data [file Supp_Data.odt]

ICD10 Procedure
year
ICD9 Procedure
16070
2015
2.31
16071
2015
2.31
16072
2015
2.32
16073
2015
2.32
16074
2015
2.33
16075
2015
2.34
16076
2015
2.34
16077
2015
2.35
16078
2015
2.39
001607B
2015
2.22
00160J0
2015
2.31
00160J1
2015
2.31
00160J2
2015
2.32
00160J3
2015
2.32
00160J4
2015
2.33
00160J5
2015
2.34
00160J6
2015
2.34
00160J7
2015
2.35
00160J8
2015
2.39
00160JB
2015
2.22
00160K0
2015
2.31
00160K1
2015
2.31
00160K2
2015
2.32
00160K3
2015
2.32
00160K4
2015
2.33
00160K5
2015
2.34
00160K6
2015
2.34
00160K7
2015
2.35
00160K8
2015
2.39
00160KB
2015
2.22
00160ZB
2018
2.31
16370
2015
2.31
16371
2015
2.31
16372
2015
2.32
16373
2015
2.32
16374
2015
2.33
16375
2015
2.34
16376
2015
2.34
16377
2015
2.35
16378
2015
2.39
001637B
2015
2.22
00163J0
2015
2.31
00163J1
2015
2.31
00163J2
2015
2.32
00163J3
2015
2.32
00163J4
2015
2.33
00163J5
2015
2.34
00163J6
2015
2.34
00163J7
2015
2.35
00163J8
2015
2.39
00163JB
2015
2.22
00163K0
2015
2.31
00163K1
2015
2.31
00163K2
2015
2.32
00163K3
2015
2.32
00163K4
2015
2.33
00163K5
2015
2.34
00163K6
2015
2.34
00163K7
2015
2.35
00163K8
2015
2.39
00163KB
2015
2.22
00163ZB
2018
2.31
16470
2018
2.31
16471
2018
2.31
16472
2018
2.32
16473
2018
2.32
16474
2018
2.33
16475
2018
2.34
16476
2018
2.34
16477
2018
2.35
16478
2018
2.39
001647B
2018
2.22
00164J0
2018
2.31
00164J1
2018
2.31
00164J2
2018
2.32
00164J3
2018
2.32
00164J4
2018
2.33
00164J5
2018
2.34
00164J6
2018
2.34
00164J7
2018
2.35
00164J8
2018
2.39
00164JB
2018
2.22
00164K0
2018
2.31
00164K1
2018
2.31
00164K2
2018
2.32
00164K3
2018
2.32
00164K4
2018
2.33
00164K5
2018
2.34
00164K6
2018
2.34
00164K7
2018
2.35
00164K8
2018
2.39
00164KB
2018
2.22
00164ZB
2018
2.31
00500ZZ
2015
1.59
00503ZZ
2015
1.59
00504ZZ
2015
1.59
00510ZZ
2015
1.51
00513ZZ
2015
1.51
00514ZZ
2015
1.51
00520ZZ
2015
1.51
00523ZZ
2015
1.51
00524ZZ
2015
1.51
00560ZZ
2015
2.14
00563ZZ
2015
2.14
00564ZZ
2015
2.14
00570ZZ
2015
1.59
00573ZZ
2015
1.59
00574ZZ
2015
1.59
00580ZZ
2015
1.42
00583ZZ
2015
1.42
00584ZZ
2015
1.42
00590ZZ
2015
1.41
00593ZZ
2015
1.41
00594ZZ
2015
1.41
005A0ZZ
2015
1.41
005A3ZZ
2015
1.41
005A4ZZ
2015
1.41
005B0ZZ
2015
1.59
005B3ZZ
2015
1.59
005B4ZZ
2015
1.59
005C0ZZ
2015
1.59
005C3ZZ
2015
1.59
005C4ZZ
2015
1.59
005D0ZZ
2015
1.59
005D3ZZ
2015
1.59
005D4ZZ
2015
1.59
00760ZZ
2018
2.92
00763ZZ
2018
2.92
00764ZZ
2018
2.92
00800ZZ
2015
1.32
00803ZZ
2015
1.32
00804ZZ
2015
1.32
00870ZZ
2015
1.32
00873ZZ
2015
1.32
00874ZZ
2015
1.32
00880ZZ
2015
1.42
00883ZZ
2015
1.42
00884ZZ
2015
1.42
009000Z
2015
1.39
00900ZX
2015
1.14
00900ZZ
2015
1.39
009030Z
2015
1.39
00903ZX
2015
1.13
00903ZZ
2015
1.39
009040Z
2015
1.39
00904ZX
2015
1.13
00904ZZ
2015
1.39
009100Z
2015
1.31
00910ZX
2015
1.12
00910ZZ
2015
1.31
009130Z
2015
1.09
009130Z
2017
2.22
00913ZX
2015
1.11
00913ZZ
2015
1.09
00913ZZ
2017
2.22
009140Z
2015
1.09
009140Z
2017
2.22
00914ZX
2015
1.11
00914ZZ
2015
1.09
00914ZZ
2017
2.22
009200Z
2015
1.31
00920ZX
2015
1.12
00920ZZ
2015
1.31
009230Z
2015
1.09
009230Z
2017
2.22
00923ZX
2015
1.11
00923ZZ
2015
1.09
00923ZZ
2017
2.22
009240Z
2015
1.09
009240Z
2017
2.22
00924ZX
2015
1.11
00924ZZ
2015
1.09
00924ZZ
2017
2.22
009300Z
2015
1.39
00930ZX
2015
1.12
00930ZZ
2015
1.39
009330Z
2015
1.39
00933ZX
2015
1.11
00933ZZ
2015
1.39
009340Z
2015
1.39
00934ZX
2015
1.11
00934ZZ
2015
1.39
009400Z
2015
1.31
00940ZX
2015
1.12
00940ZZ
2015
1.31
009430Z
2015
1.09
009430Z
2017
2.22
00943ZX
2015
1.11
00943ZZ
2015
1.09
00943ZZ
2017
2.22
009440Z
2015
1.09
009440Z
2017
2.22
00944ZX
2015
1.11
00944ZZ
2015
1.09
00944ZZ
2017
2.22
009500Z
2015
1.31
00950ZX
2015
1.12
00950ZZ
2015
1.31
009530Z
2015
1.01
009530Z
2017
2.22
00953ZX
2015
1.11
00953ZZ
2015
1.01
00953ZZ
2017
2.22
009540Z
2015
1.01
009540Z
2017
2.22
00954ZX
2015
1.11
00954ZZ
2015
1.01
00954ZZ
2017
2.22
009600Z
2015
2.21
00960ZX
2015
1.14
00960ZZ
2015
1.39
009630Z
2015
2.21
00963ZX
2015
1.13
00963ZZ
2015
1.09
00963ZZ
2017
2.22
009640Z
2015
2.21
00964ZX
2015
1.13
00964ZZ
2015
1.09
00964ZZ
2017
2.22
009700Z
2015
1.39
00970ZX
2015
1.14
00970ZZ
2015
1.39
009730Z
2015
1.39
00973ZX
2015
1.13
00973ZZ
2015
1.39
009740Z
2015
1.39
00974ZX
2015
1.13
00974ZZ
2015
1.39
009800Z
2015
1.42
00980ZX
2015
1.14
00980ZZ
2015
1.42
009830Z
2015
1.42
00983ZX
2015
1.13
00983ZZ
2015
1.42
009840Z
2015
1.42
00984ZX
2015
1.13
00984ZZ
2015
1.42
009900Z
2015
1.41
00990ZX
2015
1.14
00990ZZ
2015
1.41
009930Z
2015
1.41
00993ZX
2015
1.13
00993ZZ
2015
1.41
009940Z
2015
1.41
00994ZX
2015
1.13
00994ZZ
2015
1.41
009A00Z
2015
1.41
009A0ZX
2015
1.14
009A0ZZ
2015
1.41
009A30Z
2015
1.41
009A3ZX
2015
1.13
009A3ZZ
2015
1.41
009A40Z
2015
1.41
009A4ZX
2015
1.13
009A4ZZ
2015
1.41
009B00Z
2015
1.39
009B0ZX
2015
1.14
009B0ZZ
2015
1.39
009B30Z
2015
1.39
009B3ZX
2015
1.13
009B3ZZ
2015
1.39
009B40Z
2015
1.39
009B4ZX
2015
1.13
009B4ZZ
2015
1.39
009C00Z
2015
1.39
009C0ZX
2015
1.14
009C0ZZ
2015
1.39
009C30Z
2015
1.39
009C3ZX
2015
1.13
009C3ZZ
2015
1.39
009C40Z
2015
1.39
009C4ZX
2015
1.13
009C4ZZ
2015
1.39
009D00Z
2015
1.39
009D0ZX
2015
1.14
009D0ZZ
2015
1.39
009D30Z
2015
1.39
009D3ZX
2015
1.13
009D3ZZ
2015
1.39
009D40Z
2015
1.39
009D4ZX
2015
1.13
009D4ZZ
2015
1.39
00B00ZX
2015
1.14
00B00ZZ
2015
1.59
00B03ZX
2015
1.13
00B03ZZ
2015
1.59
00B04ZX
2015
1.13
00B04ZZ
2015
1.59
00B10ZX
2015
1.12
00B10ZZ
2015
1.51
00B13ZX
2015
1.11
00B13ZZ
2015
1.51
00B14ZX
2015
1.11
00B14ZZ
2015
1.51
00B20ZX
2015
1.12
00B20ZZ
2015
1.51
00B23ZX
2015
1.11
00B23ZZ
2015
1.51
00B24ZX
2015
1.11
00B24ZZ
2015
1.51
00B60ZX
2015
1.14
00B60ZZ
2015
1.59
00B63ZX
2015
1.13
00B63ZZ
2015
1.59
00B64ZX
2015
1.13
00B64ZZ
2015
1.59
00B70ZX
2015
1.14
00B70ZZ
2015
1.53
00B70ZZ
2015
1.59
00B73ZX
2015
1.13
00B73ZZ
2015
1.53
00B73ZZ
2015
1.59
00B74ZX
2015
1.13
00B74ZZ
2015
1.53
00B74ZZ
2015
1.59
00B80ZX
2015
1.14
00B80ZZ
2015
1.42
00B83ZX
2015
1.13
00B83ZZ
2015
1.42
00B84ZX
2015
1.13
00B84ZZ
2015
1.42
00B90ZX
2015
1.14
00B90ZZ
2015
1.41
00B93ZX
2015
1.13
00B93ZZ
2015
1.41
00B94ZX
2015
1.13
00B94ZZ
2015
1.41
00BA0ZX
2015
1.14
00BA0ZZ
2015
1.41
00BA3ZX
2015
1.13
00BA3ZZ
2015
1.41
00BA4ZX
2015
1.13
00BA4ZZ
2015
1.41
00BB0ZX
2015
1.14
00BB0ZZ
2015
1.59
00BB3ZX
2015
1.13
00BB3ZZ
2015
1.59
00BB4ZX
2015
1.13
00BB4ZZ
2015
1.59
00BC0ZX
2015
1.14
00BC0ZZ
2015
1.59
00BC3ZX
2015
1.13
00BC3ZZ
2015
1.59
00BC4ZX
2015
1.13
00BC4ZZ
2015
1.59
00BD0ZX
2015
1.14
00BD0ZZ
2015
1.59
00BD3ZX
2015
1.13
00BD3ZZ
2015
1.59
00BD4ZX
2015
1.13
00BD4ZZ
2015
1.59
00C00ZZ
2015
1.39
00C03ZZ
2015
1.39
00C04ZZ
2015
1.39
00C10ZZ
2015
1.31
00C13ZZ
2015
1.31
00C14ZZ
2015
1.31
00C20ZZ
2015
1.31
00C23ZZ
2015
1.31
00C24ZZ
2015
1.31
00C30ZZ
2015
1.39
00C33ZZ
2015
1.39
00C34ZZ
2015
1.39
00C40ZZ
2015
1.31
00C43ZZ
2015
1.31
00C44ZZ
2015
1.31
00C50ZZ
2015
1.31
00C53ZZ
2015
1.31
00C54ZZ
2015
1.31
00C60ZZ
2015
1.39
00C63ZZ
2015
1.39
00C64ZZ
2015
1.39
00C70ZZ
2015
1.39
00C73ZZ
2015
1.39
00C74ZZ
2015
1.39
00C80ZZ
2015
1.42
00C83ZZ
2015
1.42
00C84ZZ
2015
1.42
00C90ZZ
2015
1.41
00C93ZZ
2015
1.41
00C94ZZ
2015
1.41
00CA0ZZ
2015
1.41
00CA3ZZ
2015
1.41
00CA4ZZ
2015
1.41
00CB0ZZ
2015
1.39
00CB3ZZ
2015
1.39
00CB4ZZ
2015
1.39
00CC0ZZ
2015
1.39
00CC3ZZ
2015
1.39
00CC4ZZ
2015
1.39
00CD0ZZ
2015
1.39
00CD3ZZ
2015
1.39
00CD4ZZ
2015
1.39
00D10ZZ
2015
1.51
00D13ZZ
2015
1.51
00D14ZZ
2015
1.51
00D20ZZ
2015
1.51
00D23ZZ
2015
1.51
00D24ZZ
2015
1.51
00F30ZZ
2015
2.92
00F33ZZ
2015
2.92
00F34ZZ
2015
2.92
00F40ZZ
2015
2.92
00F43ZZ
2015
2.92
00F44ZZ
2015
2.92
00F50ZZ
2015
2.92
00F53ZZ
2015
2.92
00F54ZZ
2015
2.92
00F60ZZ
2015
2.92
00F63ZZ
2015
2.92
00F64ZZ
2015
2.92
00H002Z
2015
1.39
00H003Z
2015
1.39
00H00MZ
2015
2.93
00H00MZ
2015
2.96
00H00YZ
2018
1.39
00H032Z
2015
1.39
00H033Z
2015
1.28
00H03MZ
2015
2.93
00H03MZ
2015
2.96
00H03YZ
2018
1.39
00H042Z
2015
1.39
00H043Z
2015
1.39
00H04MZ
2015
2.93
00H04MZ
2015
2.96
00H04YZ
2018
1.39
00H602Z
2015
1.39
00H603Z
2015
1.39
00H60MZ
2015
2.93
00H60YZ
2018
1.39
00H632Z
2015
1.39
00H633Z
2015
1.39
00H63MZ
2015
2.93
00H63YZ
2018
1.39
00H642Z
2015
1.39
00H643Z
2015
1.39
00H64MZ
2015
2.93
00H64YZ
2018
1.39
00J00ZZ
2015
1.24
00J03ZZ
2015
1.18
00J04ZZ
2015
1.18
00K00ZZ
2015
1.18
00K03ZZ
2015
1.18
00K04ZZ
2015
1.18
00K70ZZ
2015
1.18
00K73ZZ
2015
1.18
00K74ZZ
2015
1.18
00K80ZZ
2015
1.18
00K83ZZ
2015
1.18
00K84ZZ
2015
1.18
00K90ZZ
2015
1.18
00K93ZZ
2015
1.18
00K94ZZ
2015
1.18
00KA0ZZ
2015
1.18
00KA3ZZ
2015
1.18
00KA4ZZ
2015
1.18
00KB0ZZ
2015
1.18
00KB3ZZ
2015
1.18
00KB4ZZ
2015
1.18
00KC0ZZ
2015
1.18
00KC3ZZ
2015
1.18
00KC4ZZ
2015
1.18
00KD0ZZ
2015
1.18
00KD3ZZ
2015
1.18
00KD4ZZ
2015
1.18
00N00ZZ
2015
2.91
00N03ZZ
2015
2.91
00N04ZZ
2015
2.91
00N10ZZ
2015
2.91
00N13ZZ
2015
2.91
00N14ZZ
2015
2.91
00N20ZZ
2015
2.91
00N23ZZ
2015
2.91
00N24ZZ
2015
2.91
00N60ZZ
2015
2.92
00N63ZZ
2015
2.92
00N64ZZ
2015
2.92
00N70ZZ
2015
2.91
00N73ZZ
2015
2.91
00N74ZZ
2015
2.91
00N80ZZ
2015
2.92
00N83ZZ
2015
2.92
00N84ZZ
2015
2.92
00N90ZZ
2015
1.41
00N93ZZ
2015
1.41
00N94ZZ
2015
1.41
00NA0ZZ
2015
1.41
00NA3ZZ
2015
1.41
00NA4ZZ
2015
1.41
00NB0ZZ
2015
2.92
00NB3ZZ
2015
2.92
00NB4ZZ
2015
2.92
00NC0ZZ
2015
2.92
00NC3ZZ
2015
2.92
00NC4ZZ
2015
2.92
00ND0ZZ
2015
2.92
00ND3ZZ
2015
2.92
00ND4ZZ
2015
2.92
00P000Z
2015
1.39
00P002Z
2015
1.39
00P003Z
2015
1.39
00P007Z
2015
1.39
00P00JZ
2015
1.39
00P00KZ
2015
1.39
00P00MZ
2015
1.22
00P00YZ
2018
1.39
00P030Z
2015
1.39
00P032Z
2015
1.39
00P033Z
2015
1.39
00P037Z
2015
1.39
00P03JZ
2015
1.39
00P03KZ
2015
1.39
00P03MZ
2015
1.22
00P03YZ
2018
1.39
00P040Z
2015
1.39
00P042Z
2015
1.39
00P043Z
2015
1.39
00P047Z
2015
1.39
00P04JZ
2015
1.39
00P04KZ
2015
1.39
00P04MZ
2015
1.22
00P04YZ
2018
1.39
00P600Z
2015
1.39
00P602Z
2015
1.39
00P603Z
2015
1.39
00P60JZ
2015
2.43
00P60MZ
2015
1.22
00P60YZ
2018
1.39
00P630Z
2015
1.39
00P632Z
2015
1.39
00P633Z
2015
1.39
00P63JZ
2015
2.43
00P63MZ
2015
1.22
00P63YZ
2018
1.39
00P640Z
2015
1.39
00P642Z
2015
1.39
00P643Z
2015
1.39
00P64JZ
2015
2.43
00P64MZ
2015
1.22
00P64YZ
2018
1.39
00P6X2Z
2015
1.39
00P6XMZ
2015
1.22
00Q00ZZ
2015
2.92
00Q03ZZ
2015
2.92
00Q04ZZ
2015
2.92
00Q10ZZ
2015
2.12
00Q13ZZ
2015
2.12
00Q14ZZ
2015
2.12
00Q20ZZ
2015
2.11
00Q23ZZ
2015
2.11
00Q24ZZ
2015
2.11
00Q60ZZ
2015
2.92
00Q63ZZ
2015
2.92
00Q64ZZ
2015
2.92
00Q70ZZ
2015
2.92
00Q73ZZ
2015
2.92
00Q74ZZ
2015
2.92
00Q80ZZ
2015
2.92
00Q83ZZ
2015
2.92
00Q84ZZ
2015
2.92
00Q90ZZ
2015
1.41
00Q93ZZ
2015
1.41
00Q94ZZ
2015
1.41
00QA0ZZ
2015
1.41
00QA3ZZ
2015
1.41
00QA4ZZ
2015
1.41
00QB0ZZ
2015
2.92
00QB3ZZ
2015
2.92
00QB4ZZ
2015
2.92
00QC0ZZ
2015
2.92
00QC3ZZ
2015
2.92
00QC4ZZ
2015
2.92
00QD0ZZ
2015
2.92
00QD3ZZ
2015
2.92
00QD4ZZ
2015
2.92
00R107Z
2018
2.12
00R10JZ
2018
2.12
00R10KZ
2018
2.12
00R147Z
2018
2.12
00R14JZ
2018
2.12
00R14KZ
2018
2.12
00R207Z
2018
2.12
00R20JZ
2018
2.12
00R20KZ
2018
2.12
00R247Z
2018
2.12
00R24JZ
2018
2.12
00R24KZ
2018
2.12
00R607Z
2018
2.92
00R60JZ
2018
2.92
00R60KZ
2018
2.92
00R647Z
2018
2.92
00R64JZ
2018
2.92
00R64KZ
2018
2.92
00T70ZZ
2015
1.52
00T73ZZ
2015
1.52
00T74ZZ
2015
1.52
00U107Z
2015
2.12
00U10JZ
2015
2.12
00U10KZ
2015
2.12
00U137Z
2015
2.12
00U13JZ
2015
2.12
00U13KZ
2015
2.12
00U147Z
2015
2.12
00U14JZ
2015
2.12
00U14KZ
2015
2.12
00U207Z
2015
2.12
00U20JZ
2015
2.12
00U20KZ
2015
2.12
00U237Z
2015
2.12
00U23JZ
2015
2.12
00U23KZ
2015
2.12
00U247Z
2015
2.12
00U24JZ
2015
2.12
00U24KZ
2015
2.12
00U607Z
2018
2.92
00U60JZ
2018
2.92
00U60KZ
2018
2.92
00U637Z
2018
2.92
00U63JZ
2018
2.92
00U63KZ
2018
2.92
00U647Z
2018
2.92
00U64JZ
2018
2.92
00U64KZ
2018
2.92
00W000Z
2015
1.39
00W002Z
2015
1.39
00W003Z
2015
1.39
00W007Z
2015
1.39
00W00JZ
2015
1.24
00W00KZ
2015
1.24
00W00MZ
2015
1.39
00W00YZ
2018
1.39
00W030Z
2015
1.39
00W032Z
2015
1.39
00W033Z
2015
1.39
00W037Z
2015
1.39
00W03JZ
2015
1.39
00W03KZ
2015
1.39
00W03MZ
2015
1.39
00W03YZ
2018
1.39
00W040Z
2015
1.39
00W042Z
2015
1.39
00W043Z
2015
1.39
00W047Z
2015
1.39
00W04JZ
2015
1.39
00W04KZ
2015
1.39
00W04MZ
2015
1.39
00W04YZ
2018
1.39
00W600Z
2015
1.39
00W602Z
2015
1.39
00W603Z
2015
1.39
00W60JZ
2015
2.42
00W60MZ
2015
1.39
00W60YZ
2018
1.39
00W630Z
2015
1.39
00W632Z
2015
1.39
00W633Z
2015
1.39
00W63JZ
2015
2.42
00W63MZ
2015
1.39
00W63YZ
2018
1.39
00W640Z
2015
1.39
00W642Z
2015
1.39
00W643Z
2015
1.39
00W64JZ
2015
2.42
00W64MZ
2015
1.39
00W64YZ
2018
1.39
03LG0CZ
2015
2.13
03LG0ZZ
2015
2.13
03LG3CZ
2015
2.13
03LG3ZZ
2015
2.13
03LG4CZ
2015
2.13
03LG4ZZ
2015
2.13
0N500ZZ
2015
1.25
0N503ZZ
2015
1.25
0N504ZZ
2015
1.25
0N510ZZ
2015
1.25
0N513ZZ
2015
1.25
0N514ZZ
2015
1.25
0N520ZZ
2015
1.25
0N523ZZ
2015
1.25
0N524ZZ
2015
1.25
0N530ZZ
2015
1.25
0N533ZZ
2015
1.25
0N534ZZ
2015
1.25
0N540ZZ
2015
1.25
0N543ZZ
2015
1.25
0N544ZZ
2015
1.25
0N550ZZ
2015
1.25
0N553ZZ
2015
1.25
0N554ZZ
2015
1.25
0N560ZZ
2015
1.25
0N563ZZ
2015
1.25
0N564ZZ
2015
1.25
0N570ZZ
2015
1.25
0N573ZZ
2015
1.25
0N574ZZ
2015
1.25
0N580ZZ
2015
1.25
0N583ZZ
2015
1.25
0N584ZZ
2015
1.25
0N800ZZ
2015
1.24
0N803ZZ
2015
1.24
0N804ZZ
2015
1.24
0N810ZZ
2015
1.24
0N813ZZ
2015
1.24
0N814ZZ
2015
1.24
0N820ZZ
2015
1.24
0N823ZZ
2015
1.24
0N824ZZ
2015
1.24
0N830ZZ
2015
1.24
0N833ZZ
2015
1.24
0N834ZZ
2015
1.24
0N840ZZ
2015
1.24
0N843ZZ
2015
1.24
0N844ZZ
2015
1.24
0N850ZZ
2015
1.24
0N853ZZ
2015
1.24
0N854ZZ
2015
1.24
0N860ZZ
2015
1.24
0N863ZZ
2015
1.24
0N864ZZ
2015
1.24
0N870ZZ
2015
1.24
0N873ZZ
2015
1.24
0N874ZZ
2015
1.24
0N880ZZ
2015
1.24
0N883ZZ
2015
1.24
0N884ZZ
2015
1.24
0N9000Z
2015
1.21
0N900ZX
2015
1.15
0N900ZZ
2015
1.21
0N9030Z
2017
1.09
0N9030Z
2015
1.21
0N903ZX
2015
1.15
0N903ZZ
2017
1.09
0N903ZZ
2015
1.21
0N9040Z
2015
1.21
0N904ZX
2015
1.15
0N904ZZ
2015
1.21
0N9100Z
2015
1.21
0N910ZX
2015
1.15
0N910ZZ
2015
1.21
0N9130Z
2017
1.09
0N9130Z
2015
1.21
0N913ZX
2015
1.15
0N913ZZ
2017
1.09
0N913ZZ
2015
1.21
0N9140Z
2015
1.21
0N914ZX
2015
1.15
0N914ZZ
2015
1.21
0N9200Z
2015
1.21
0N920ZX
2015
1.15
0N920ZZ
2015
1.21
0N9230Z
2017
1.09
0N9230Z
2015
1.21
0N923ZX
2015
1.15
0N923ZZ
2017
1.09
0N923ZZ
2015
1.21
0N9240Z
2015
1.21
0N924ZX
2015
1.15
0N924ZZ
2015
1.21
0N9300Z
2015
1.21
0N930ZX
2015
1.15
0N930ZZ
2015
1.21
0N9330Z
2017
1.09
0N9330Z
2015
1.21
0N933ZX
2015
1.15
0N933ZZ
2017
1.09
0N933ZZ
2015
1.21
0N9340Z
2015
1.21
0N934ZX
2015
1.15
0N934ZZ
2015
1.21
0N9400Z
2015
1.21
0N940ZX
2015
1.15
0N940ZZ
2015
1.21
0N9430Z
2017
1.09
0N9430Z
2015
1.21
0N943ZX
2015
1.15
0N943ZZ
2017
1.09
0N943ZZ
2015
1.21
0N9440Z
2015
1.21
0N944ZX
2015
1.15
0N944ZZ
2015
1.21
0N9500Z
2015
1.21
0N950ZX
2015
1.15
0N950ZZ
2015
1.21
0N9530Z
2017
1.09
0N9530Z
2015
1.21
0N953ZX
2015
1.15
0N953ZZ
2017
1.09
0N953ZZ
2015
1.21
0N9540Z
2015
1.21
0N954ZX
2015
1.15
0N954ZZ
2015
1.21
0N9600Z
2015
1.21
0N960ZX
2015
1.15
0N960ZZ
2015
1.21
0N9630Z
2017
1.09
0N9630Z
2015
1.21
0N963ZX
2015
1.15
0N963ZZ
2017
1.09
0N963ZZ
2015
1.21
0N9640Z
2015
1.21
0N964ZX
2015
1.15
0N964ZZ
2015
1.21
0N9700Z
2015
1.21
0N970ZX
2015
1.15
0N970ZZ
2015
1.21
0N9730Z
2017
1.09
0N9730Z
2015
1.21
0N973ZX
2015
1.15
0N973ZZ
2017
1.09
0N973ZZ
2015
1.21
0N9740Z
2015
1.21
0N974ZX
2015
1.15
0N974ZZ
2015
1.21
0N9800Z
2015
1.21
0N980ZX
2015
1.15
0N980ZZ
2015
1.21
0N9830Z
2017
1.09
0N9830Z
2015
1.21
0N983ZX
2015
1.15
0N983ZZ
2017
1.09
0N983ZZ
2015
1.21
0N9840Z
2015
1.21
0N984ZX
2015
1.15
0N984ZZ
2015
1.21
0N9C30Z
2017
1.09
0N9C3ZZ
2017
1.09
0N9D30Z
2017
1.09
0N9D3ZZ
2017
1.09
0N9F30Z
2017
1.09
0N9F3ZZ
2017
1.09
0N9G30Z
2017
1.09
0N9G3ZZ
2017
1.09
0N9H30Z
2017
1.09
0N9H3ZZ
2017
1.09
0N9J30Z
2017
1.09
0N9J3ZZ
2017
1.09
0N9K30Z
2017
1.09
0N9K3ZZ
2017
1.09
0N9L30Z
2017
1.09
0N9L3ZZ
2017
1.09
0N9M30Z
2017
1.09
0N9M3ZZ
2017
1.09
0N9N30Z
2017
1.09
0N9N3ZZ
2017
1.09
0N9P30Z
2017
1.09
0N9P3ZZ
2017
1.09
0N9Q30Z
2017
1.09
0N9Q3ZZ
2017
1.09
0N9X30Z
2017
1.09
0N9X3ZZ
2017
1.09
0NB00ZX
2015
1.15
0NB00ZZ
2015
1.25
0NB00ZZ
2015
1.6
0NB03ZX
2015
1.15
0NB03ZZ
2015
1.25
0NB03ZZ
2015
1.6
0NB04ZX
2015
1.15
0NB04ZZ
2015
1.25
0NB04ZZ
2015
1.6
0NB10ZX
2015
1.15
0NB10ZZ
2015
1.25
0NB10ZZ
2015
1.6
0NB13ZX
2015
1.15
0NB13ZZ
2015
1.25
0NB13ZZ
2015
1.6
0NB14ZX
2015
1.15
0NB14ZZ
2015
1.25
0NB14ZZ
2015
1.6
0NB20ZX
2015
1.15
0NB20ZZ
2015
1.25
0NB20ZZ
2015
1.6
0NB23ZX
2015
1.15
0NB23ZZ
2015
1.25
0NB23ZZ
2015
1.6
0NB24ZX
2015
1.15
0NB24ZZ
2015
1.25
0NB24ZZ
2015
1.6
0NB30ZX
2015
1.15
0NB30ZZ
2015
1.25
0NB30ZZ
2015
1.6
0NB33ZX
2015
1.15
0NB33ZZ
2015
1.25
0NB33ZZ
2015
1.6
0NB34ZX
2015
1.15
0NB34ZZ
2015
1.25
0NB34ZZ
2015
1.6
0NB40ZX
2015
1.15
0NB40ZZ
2015
1.25
0NB40ZZ
2015
1.6
0NB43ZX
2015
1.15
0NB43ZZ
2015
1.25
0NB43ZZ
2015
1.6
0NB44ZX
2015
1.15
0NB44ZZ
2015
1.25
0NB44ZZ
2015
1.6
0NB50ZX
2015
1.15
0NB50ZZ
2015
1.25
0NB50ZZ
2015
1.6
0NB53ZX
2015
1.15
0NB53ZZ
2015
1.25
0NB53ZZ
2015
1.6
0NB54ZX
2015
1.15
0NB54ZZ
2015
1.25
0NB54ZZ
2015
1.6
0NB60ZX
2015
1.15
0NB60ZZ
2015
1.25
0NB60ZZ
2015
1.6
0NB63ZX
2015
1.15
0NB63ZZ
2015
1.25
0NB63ZZ
2015
1.6
0NB64ZX
2015
1.15
0NB64ZZ
2015
1.25
0NB64ZZ
2015
1.6
0NB70ZX
2015
1.15
0NB70ZZ
2015
1.25
0NB70ZZ
2015
1.6
0NB73ZX
2015
1.15
0NB73ZZ
2015
1.25
0NB73ZZ
2015
1.6
0NB74ZX
2015
1.15
0NB74ZZ
2015
1.25
0NB74ZZ
2015
1.6
0NB80ZX
2015
1.15
0NB80ZZ
2015
1.25
0NB80ZZ
2015
1.6
0NB83ZX
2015
1.15
0NB83ZZ
2015
1.25
0NB83ZZ
2015
1.6
0NB84ZX
2015
1.15
0NB84ZZ
2015
1.25
0NB84ZZ
2015
1.6
0NC10ZZ
2015
1.24
0NC13ZZ
2015
1.24
0NC14ZZ
2015
1.24
0NC20ZZ
2015
1.24
0NC23ZZ
2015
1.24
0NC24ZZ
2015
1.24
0NC30ZZ
2015
1.24
0NC33ZZ
2015
1.24
0NC34ZZ
2015
1.24
0NC40ZZ
2015
1.24
0NC43ZZ
2015
1.24
0NC44ZZ
2015
1.24
0NC50ZZ
2015
1.24
0NC53ZZ
2015
1.24
0NC54ZZ
2015
1.24
0NC60ZZ
2015
1.24
0NC63ZZ
2015
1.24
0NC64ZZ
2015
1.24
0NC70ZZ
2015
1.24
0NC73ZZ
2015
1.24
0NC74ZZ
2015
1.24
0NC80ZZ
2015
1.24
0NC83ZZ
2015
1.24
0NC84ZZ
2015
1.24
0NH004Z
2015
2.94
0NH00MZ
2015
1.24
0NH00NZ
2015
1.2
0NH034Z
2015
2.94
0NH03MZ
2015
1.24
0NH044Z
2015
2.94
0NH04MZ
2015
1.24
0NH104Z
2015
2.06
0NH134Z
2015
2.06
0NH144Z
2015
2.06
0NH204Z
2015
2.06
0NH234Z
2015
2.06
0NH244Z
2015
2.06
0NH304Z
2015
2.06
0NH334Z
2015
2.06
0NH344Z
2015
2.06
0NH404Z
2015
2.06
0NH434Z
2015
2.06
0NH444Z
2015
2.06
0NH504Z
2015
2.06
0NH534Z
2015
2.06
0NH544Z
2015
2.06
0NH604Z
2015
2.06
0NH634Z
2015
2.06
0NH644Z
2015
2.06
0NH704Z
2015
2.06
0NH734Z
2015
2.06
0NH744Z
2015
2.06
0NH804Z
2015
2.06
0NH834Z
2015
2.06
0NH844Z
2015
2.06
0NJ00ZZ
2015
1.19
0NJ03ZZ
2015
1.19
0NJ04ZZ
2015
1.19
0NN10ZZ
2015
2.06
0NN13ZZ
2015
2.06
0NN14ZZ
2015
2.06
0NN20ZZ
2015
2.06
0NN23ZZ
2015
2.06
0NN24ZZ
2015
2.06
0NN30ZZ
2015
2.06
0NN33ZZ
2015
2.06
0NN34ZZ
2015
2.06
0NN40ZZ
2015
2.06
0NN43ZZ
2015
2.06
0NN44ZZ
2015
2.06
0NN50ZZ
2015
2.06
0NN53ZZ
2015
2.06
0NN54ZZ
2015
2.06
0NN60ZZ
2015
2.06
0NN63ZZ
2015
2.06
0NN64ZZ
2015
2.06
0NN70ZZ
2015
2.06
0NN73ZZ
2015
2.06
0NN74ZZ
2015
2.06
0NN80ZZ
2015
2.06
0NN83ZZ
2015
2.06
0NN84ZZ
2015
2.06
0NP000Z
2015
1.24
0NP004Z
2015
1.24
0NP005Z
2015
1.24
0NP007Z
2015
1.24
0NP00JZ
2015
2.07
0NP00KZ
2015
1.24
0NP00MZ
2015
1.22
0NP00NZ
2015
1.29
0NP00SZ
2015
1.24
0NP030Z
2015
1.24
0NP034Z
2015
1.24
0NP035Z
2015
2.95
0NP037Z
2015
1.24
0NP03JZ
2015
2.07
0NP03KZ
2015
1.24
0NP03MZ
2015
1.22
0NP03SZ
2015
1.24
0NP040Z
2015
1.24
0NP044Z
2015
1.24
0NP045Z
2015
2.95
0NP047Z
2015
1.24
0NP04JZ
2015
2.07
0NP04KZ
2015
1.24
0NP04MZ
2015
1.22
0NP04SZ
2015
1.24
0NP0X4Z
2015
1.24
0NP0X5Z
2015
2.95
0NP0XMZ
2015
1.22
0NP0XSZ
2015
1.24
0NQ00ZZ
2015
2.06
0NQ03ZZ
2015
2.06
0NQ04ZZ
2015
2.06
0NQ0XZZ
2015
2.99
0NQ10ZZ
2015
2.06
0NQ13ZZ
2015
2.06
0NQ14ZZ
2015
2.06
0NQ1XZZ
2015
2.06
0NQ20ZZ
2015
2.06
0NQ23ZZ
2015
2.06
0NQ24ZZ
2015
2.06
0NQ2XZZ
2015
2.06
0NQ30ZZ
2015
2.06
0NQ33ZZ
2015
2.06
0NQ34ZZ
2015
2.06
0NQ3XZZ
2015
2.06
0NQ40ZZ
2015
2.06
0NQ43ZZ
2015
2.06
0NQ44ZZ
2015
2.06
0NQ4XZZ
2015
2.06
0NQ50ZZ
2015
2.06
0NQ53ZZ
2015
2.06
0NQ54ZZ
2015
2.06
0NQ5XZZ
2015
2.06
0NQ60ZZ
2015
2.06
0NQ63ZZ
2015
2.06
0NQ64ZZ
2015
2.06
0NQ6XZZ
2015
2.06
0NQ70ZZ
2015
2.06
0NQ73ZZ
2015
2.06
0NQ74ZZ
2015
2.06
0NQ7XZZ
2015
2.06
0NQ80ZZ
2015
2.06
0NQ83ZZ
2015
2.06
0NQ84ZZ
2015
2.06
0NQ8XZZ
2015
2.06
0NR007Z
2015
2.04
0NR00JZ
2015
2.05
0NR00KZ
2015
2.04
0NR037Z
2015
2.04
0NR03JZ
2015
2.05
0NR03KZ
2015
2.04
0NR047Z
2015
2.04
0NR04JZ
2015
2.05
0NR04KZ
2015
2.04
0NR107Z
2015
2.04
0NR10JZ
2015
2.05
0NR10KZ
2015
2.04
0NR137Z
2015
2.04
0NR13JZ
2015
2.05
0NR13KZ
2015
2.04
0NR147Z
2015
2.04
0NR14JZ
2015
2.05
0NR14KZ
2015
2.04
0NR207Z
2015
2.04
0NR20JZ
2015
2.05
0NR20KZ
2015
2.04
0NR237Z
2015
2.04
0NR23JZ
2015
2.05
0NR23KZ
2015
2.04
0NR247Z
2015
2.04
0NR24JZ
2015
2.05
0NR24KZ
2015
2.04
0NR307Z
2015
2.04
0NR30JZ
2015
2.05
0NR30KZ
2015
2.04
0NR337Z
2015
2.04
0NR33JZ
2015
2.05
0NR33KZ
2015
2.04
0NR347Z
2015
2.04
0NR34JZ
2015
2.05
0NR34KZ
2015
2.04
0NR407Z
2015
2.04
0NR40JZ
2015
2.05
0NR40KZ
2015
2.04
0NR437Z
2015
2.04
0NR43JZ
2015
2.05
0NR43KZ
2015
2.04
0NR447Z
2015
2.04
0NR44JZ
2015
2.05
0NR44KZ
2015
2.04
0NR507Z
2015
2.04
0NR50JZ
2015
2.05
0NR50KZ
2015
2.04
0NR537Z
2015
2.04
0NR53JZ
2015
2.05
0NR53KZ
2015
2.04
0NR547Z
2015
2.04
0NR54JZ
2015
2.05
0NR54KZ
2015
2.04
0NR607Z
2015
2.04
0NR60JZ
2015
2.05
0NR60KZ
2015
2.04
0NR637Z
2015
2.04
0NR63JZ
2015
2.05
0NR63KZ
2015
2.04
0NR647Z
2015
2.04
0NR64JZ
2015
2.05
0NR64KZ
2015
2.04
0NR707Z
2015
2.04
0NR70JZ
2015
2.05
0NR70KZ
2015
2.04
0NR737Z
2015
2.04
0NR73JZ
2015
2.05
0NR73KZ
2015
2.04
0NR747Z
2015
2.04
0NR74JZ
2015
2.05
0NR74KZ
2015
2.04
0NR807Z
2015
2.04
0NR80JZ
2015
2.05
0NR80KZ
2015
2.04
0NR837Z
2015
2.04
0NR83JZ
2015
2.05
0NR83KZ
2015
2.04
0NR847Z
2015
2.04
0NR84JZ
2015
2.05
0NR84KZ
2015
2.04
0NS004Z
2015
2.02
0NS005Z
2015
2.02
0NS00ZZ
2015
2.02
0NS034Z
2015
2.02
0NS035Z
2015
2.02
0NS03ZZ
2015
2.02
0NS044Z
2015
2.02
0NS045Z
2015
2.02
0NS04ZZ
2015
2.02
0NS0XZZ
2015
2.02
0NS104Z
2015
2.02
0NS10ZZ
2015
2.02
0NS134Z
2015
2.02
0NS13ZZ
2015
2.02
0NS144Z
2015
2.02
0NS14ZZ
2015
2.02
0NS1XZZ
2015
2.02
0NS204Z
2015
2.02
0NS20ZZ
2015
2.02
0NS234Z
2015
2.02
0NS23ZZ
2015
2.02
0NS244Z
2015
2.02
0NS24ZZ
2015
2.02
0NS2XZZ
2015
2.02
0NS304Z
2015
2.02
0NS30ZZ
2015
2.02
0NS334Z
2015
2.02
0NS33ZZ
2015
2.02
0NS344Z
2015
2.02
0NS34ZZ
2015
2.02
0NS3XZZ
2015
2.02
0NS404Z
2015
2.02
0NS40ZZ
2015
2.02
0NS434Z
2015
2.02
0NS43ZZ
2015
2.02
0NS444Z
2015
2.02
0NS44ZZ
2015
2.02
0NS4XZZ
2015
2.02
0NS504Z
2015
2.02
0NS50ZZ
2015
2.02
0NS534Z
2015
2.02
0NS53ZZ
2015
2.02
0NS544Z
2015
2.02
0NS54ZZ
2015
2.02
0NS5XZZ
2015
2.02
0NS604Z
2015
2.02
0NS60ZZ
2015
2.02
0NS634Z
2015
2.02
0NS63ZZ
2015
2.02
0NS644Z
2015
2.02
0NS64ZZ
2015
2.02
0NS6XZZ
2015
2.02
0NS704Z
2015
2.02
0NS70ZZ
2015
2.02
0NS734Z
2015
2.02
0NS73ZZ
2015
2.02
0NS744Z
2015
2.02
0NS74ZZ
2015
2.02
0NS7XZZ
2015
2.02
0NS804Z
2015
2.02
0NS80ZZ
2015
2.02
0NS834Z
2015
2.02
0NS83ZZ
2015
2.02
0NS844Z
2015
2.02
0NS84ZZ
2015
2.02
0NS8XZZ
2015
2.02
0NT10ZZ
2015
1.25
0NT20ZZ
2015
1.25
0NT30ZZ
2015
1.25
0NT40ZZ
2015
1.25
0NT50ZZ
2015
1.25
0NT60ZZ
2015
1.25
0NT70ZZ
2015
1.25
0NT80ZZ
2015
1.25
0NU007Z
2015
2.04
0NU00JZ
2015
2.05
0NU00KZ
2015
2.04
0NU037Z
2015
2.04
0NU03JZ
2015
2.05
0NU03KZ
2015
2.04
0NU047Z
2015
2.04
0NU04JZ
2015
2.05
0NU04KZ
2015
2.04
0NU107Z
2015
2.04
0NU10JZ
2015
2.05
0NU10KZ
2015
2.04
0NU137Z
2015
2.04
0NU13JZ
2015
2.05
0NU13KZ
2015
2.04
0NU147Z
2015
2.04
0NU14JZ
2015
2.05
0NU14KZ
2015
2.04
0NU207Z
2015
2.04
0NU20JZ
2015
2.05
0NU20KZ
2015
2.04
0NU237Z
2015
2.04
0NU23JZ
2015
2.05
0NU23KZ
2015
2.04
0NU247Z
2015
2.04
0NU24JZ
2015
2.05
0NU24KZ
2015
2.04
0NU307Z
2015
2.04
0NU30JZ
2015
2.05
0NU30KZ
2015
2.04
0NU337Z
2015
2.04
0NU33JZ
2015
2.05
0NU33KZ
2015
2.04
0NU347Z
2015
2.04
0NU34JZ
2015
2.05
0NU34KZ
2015
2.04
0NU407Z
2015
2.04
0NU40JZ
2015
2.05
0NU40KZ
2015
2.04
0NU437Z
2015
2.04
0NU43JZ
2015
2.05
0NU43KZ
2015
2.04
0NU447Z
2015
2.04
0NU44JZ
2015
2.05
0NU44KZ
2015
2.04
0NU507Z
2015
2.04
0NU50JZ
2015
2.05
0NU50KZ
2015
2.04
0NU537Z
2015
2.04
0NU53JZ
2015
2.05
0NU53KZ
2015
2.04
0NU547Z
2015
2.04
0NU54JZ
2015
2.05
0NU54KZ
2015
2.04
0NU607Z
2015
2.04
0NU60JZ
2015
2.05
0NU60KZ
2015
2.04
0NU637Z
2015
2.04
0NU63JZ
2015
2.05
0NU63KZ
2015
2.04
0NU647Z
2015
2.04
0NU64JZ
2015
2.05
0NU64KZ
2015
2.04
0NU707Z
2015
2.04
0NU70JZ
2015
2.05
0NU70KZ
2015
2.04
0NU737Z
2015
2.04
0NU73JZ
2015
2.05
0NU73KZ
2015
2.04
0NU747Z
2015
2.04
0NU74JZ
2015
2.05
0NU74KZ
2015
2.04
0NU807Z
2015
2.04
0NU80JZ
2015
2.05
0NU80KZ
2015
2.04
0NU837Z
2015
2.04
0NU83JZ
2015
2.05
0NU83KZ
2015
2.04
0NU847Z
2015
2.04
0NU84JZ
2015
2.05
0NU84KZ
2015
2.04
0NW000Z
2015
1.24
0NW004Z
2015
1.24
0NW005Z
2015
1.24
0NW007Z
2015
1.24
0NW00JZ
2015
1.24
0NW00KZ
2015
1.24
0NW00MZ
2015
1.24
0NW00NZ
2015
1.24
0NW00SZ
2015
1.24
0NW030Z
2015
1.24
0NW034Z
2015
1.24
0NW035Z
2015
1.24
0NW037Z
2015
1.24
0NW03JZ
2015
1.24
0NW03KZ
2015
1.24
0NW03MZ
2015
1.24
0NW03SZ
2015
1.24
0NW040Z
2015
1.24
0NW044Z
2015
1.24
0NW045Z
2015
1.24
0NW047Z
2015
1.24
0NW04JZ
2015
1.24
0NW04KZ
2015
1.24
0NW04MZ
2015
1.24
0NW04SZ
2015
1.24
0W110J9
2018
2.33
0W110JB
2018
2.33
0W110JG
2018
2.34
0W110JJ
2018
2.34
0W9100Z
2018
1.24
0W910ZX
2018
1.14
0W910ZZ
2018
1.24
0W9130Z
2018
1.09
0W9130Z
2018
1.24
0W913ZX
2018
1.13
0W913ZZ
2018
1.09
0W913ZZ
2018
1.24
0W9140Z
2018
1.09
0W9140Z
2018
1.24
0W914ZX
2018
1.13
0W914ZZ
2018
1.09
0W914ZZ
2018
1.24
0WC10ZZ
2018
1.24
0WC13ZZ
2018
1.24
0WC14ZZ
2018
1.24
0WF10ZZ
2018
2.92
0WF13ZZ
2018
2.92
0WF14ZZ
2018
2.92
0WH103Z
2018
1.26
0WH10YZ
2018
1.24
0WH133Z
2018
1.26
0WH13YZ
2018
1.24
0WH143Z
2018
1.26
0WH14YZ
2018
1.24
0WJ10ZZ
2018
1.24
0WJ14ZZ
2018
1.18
0WP100Z
2018
1.24
0WP101Z
2018
1.24
0WP103Z
2018
1.27
0WP10JZ
2018
1.24
0WP10YZ
2018
1.24
0WP130Z
2018
1.24
0WP131Z
2018
1.24
0WP133Z
2018
1.27
0WP13JZ
2018
1.24
0WP13YZ
2018
1.24
0WP140Z
2018
1.24
0WP141Z
2018
1.24
0WP143Z
2018
1.27
0WP14JZ
2018
1.24
0WP14YZ
2018
1.24
0WP1X3Z
2018
1.27
0WW100Z
2018
1.24
0WW101Z
2018
1.24
0WW103Z
2018
1.24
0WW10JZ
2018
1.24
0WW10YZ
2018
1.24
0WW130Z
2018
1.24
0WW131Z
2018
1.24
0WW133Z
2018
1.24
0WW13JZ
2018
1.24
0WW13YZ
2018
1.24
0WW140Z
2018
1.24
0WW141Z
2018
1.24
0WW143Z
2018
1.24
0WW14JZ
2018
1.24
0WW14YZ
2018
1.24
3C1ZX8Z
2018
2.41
3E0Q03Z
2018
1.09
3E0Q06Z
2018
1.09
3E0Q07Z
2018
1.09
3E0Q0AZ
2018
1.09
3E0Q0BZ
2018
1.09
3E0Q0E0
2018
1.09
3E0Q0E1
2018
1.09
3E0Q0GC
2018
1.09
3E0Q0HZ
2018
1.09
3E0Q0KZ
2018
1.09
3E0Q0SF
2018
1.09
3E0Q0TZ
2018
1.09
3E0Q33Z
2018
1.09
3E0Q36Z
2018
1.09
3E0Q37Z
2018
1.09
3E0Q3AZ
2018
1.09
3E0Q3BZ
2018
1.09
3E0Q3E0
2018
1.09
3E0Q3E1
2018
1.09
3E0Q3GC
2018
1.09
3E0Q3HZ
2018
1.09
3E0Q3KZ
2018
1.09
3E0Q3SF
2018
1.09
3E0Q3TZ
2018
1.09
3E0Q7SF
2018
1.09
3E1Q38X
2018
2.41
3E1Q38Z
2018
2.41
4A003BD
2018
1.1
4A003KD
2018
1.17
4A003RD
2018
1.16
4A007BD
2018
1.1
4A007KD
2018
1.17
4A007RD
2018
1.16
4A008BD
2018
1.1
4A008KD
2018
1.17
4A008RD
2018
1.16
4A103BD
2018
1.1
4A103KD
2018
1.17
4A103RD
2018
1.16
4A107BD
2018
1.1
4A107KD
2018
1.17
4A107RD
2018
1.16
4A108BD
2018
1.1
4A108KD
2018
1.17
4A108RD
2018
1.16
8C01X6J
2018
1.02
